# Supplementary material for: Components of the ribosome biogenesis pathway underlie establishment of telomere length set point in Arabidopsis
Source: Nat Commun. 2019 Dec 2;10:5479. doi: 10.1038/s41467-019-13448-z (PMC6889149; doi:10.1038/s41467-019-13448-z)
Supplement: Supplementary file 4 — Supplementary Data 1 [file 41467_2019_13448_MOESM4_ESM.xls]

## Sheet: 19 MAGIC parent telomere length
# Supplementary Data 1 for Abdulkina et al. 'Components of the ribosome biogenesis pathway underlie establishment of telomere length set point in Arabidopsis'.
# Telomere length measurement data for 19 MAGIC founder genotypes.
Ecotype	Max Intensity	Mean TRF	SD TRF	Range TRF	Fit Quality		Summary:	Ecotype	Mean TRF, bp	SD TRF
Oy-0	3736	4000.05	911.332	3645.33	92.0985			Kn-0	2531.47	51.177
Oy-0	4729.02	4983.32	1335.59	5342.35	96.5232			Col-0	2727.3	57.1573
Oy-0	4394.21	4656.3	1365.58	5462.34	95.2612			Ler-0	2784.37	75.6368
Oy-0	4198.54	4519.56	1376.44	5505.76	88.2433			No-0	2977.79	24.4501
Oy-0	3293	4013.38	1204.32	4817.28	78.3199			Ct-1	2980.04	118.631
Oy-0	4176.69	3899.23	987.192	3948.77	94.9927			Zu-0	3050.72	47.7943
Oy-0	4543.97	4245.72	1160.12	4640.47	98.571			Po-0	3096.95	71.6693
Tsu-0	3338.36	3365.39	921.021	3684.08	89.679			Tsu-0	3192.36	79.7111
Tsu-0	3305.39	3104.88	788.321	3153.29	96.5066			Edi-0	3365.07	152.058
Tsu-0	3187.66	3281.87	854.083	3416.33	96.3675			Wu-0	3611.91	106.833
Tsu-0	3045.68	3017.31	665.128	2660.51	94.9329			Rsch-4	3721.5	112.923
Kn-0	3419.38	2670.41	745.036	2980.14	94.2241			Wil-2	3749.86	140.582
Kn-0	2178.29	2522.62	732.33	2929.32	95.4201			Bur-0	3758.21	56.2546
Kn-0	2524.51	2424.1	561.137	2244.55	95.2692			Can-0	3836.87	69.4061
Kn-0	2440.82	2508.74	861.186	3444.75	80.0461			Ws-0	3888.22	76.6217
Col-0	2832.85	2808.85	817.709	3270.84	91.8597			Hi-0	3969.21	232.935
Col-0	2585.68	2912.63	1262.19	5048.74	78.9272			Oy-0	4345.31	179.119
Col-0	2908.51	2774.17	885.273	3541.09	93.5241			Mt-0	4524.66	123.859
Col-0	2832.85	2782.78	718.644	2874.58	92.7042			Sf-2	5138.33	113.585
Col-0	2782.09	3162.99	1014.1	4056.4	85.1681
Col-0	2701.19	2836.24	632.077	2528.31	90.0679
Col-0	2935.71	2801.66	556.301	2225.2	88.2911
Col-0	2501.27	2545.97	503.136	2012.54	76.5693
Col-0	2455.4	2504.84	845.927	3383.71	74.9619
Col-0	2838.66	2770.11	704.006	2816.02	84.4243
Col-0	2437.39	2457.82	659.095	2636.38	88.4766
Col-0	2223.73	2415.49	498.968	1995.87	93.2842
Col-0	2434.48	2681.35	590.214	2360.86	95.1187
Col-0	2875.16	3065.96	724.251	2897	95.0128
Col-0	2745.91	2475.19	453.659	1814.64	98.7321
Ct-1	2386.62	2747.22	781.449	3125.8	76.8588
Ct-1	2460.72	2729.88	847.123	3388.49	82.8164
Ct-1	2452.67	2709.88	637.096	2548.38	84.1011
Ct-1	2428.63	2674.04	951.862	3807.45	70.3649
Ct-1	2760.01	3218.26	977.411	3909.64	72.689
Ct-1	2671.55	3296.41	1343.73	5374.91	73.309
Ct-1	2468.7	3214.43	1030.49	4121.98	72.6774
Bur-0	3605.46	3912.47	721.275	2885.1	92.8764
Bur-0	3428.56	3802.61	810.727	3242.91	84.1415
Bur-0	4247.48	4178.52	859.338	3437.35	96.9958
Bur-0	3679.69	3883.18	802.029	3208.11	97.3307
Bur-0	3784.28	3545.31	1127.15	4508.61	75.5896
Bur-0	3349.81	3735.19	1136.63	4546.52	81.6388
Bur-0	3355.27	3670.49	824.488	3297.95	94.3216
Hi-0	3275.65	3479.06	816.491	3265.96	94.7063
Hi-0	3012.53	3450.8	805.413	3221.65	83.3651
Hi-0	3824.06	4121.27	925.123	3700.49	91.0738
Hi-0	3816.51	3921.65	769.039	3076.15	92.3056
Hi-0	3231.01	3582.3	1012.2	4048.81	91.9162
Mt-0	4192.02	4167.35	733.642	2934.57	95.6906
Mt-0	3879.95	4333.16	816.989	3267.96	91.409
Mt-0	4586.82	4510.18	1266.64	5066.58	88.7041
Mt-0	5314.73	4788.26	980.276	3921.11	94.6367
Mt-0	4403.15	4794.39	1349.55	5398.2	92.779
Mt-0	4882.45	4540.15	1564.61	6258.42	87.9891
Wil-2	4366.71	4165.61	923.854	3695.41	91.8892
Wil-2	3449.39	3605.24	668.866	2675.47	94.642
Wil-2	3647.24	3556.7	411.113	1644.45	80.0889
Wil-2	4068.77	3671.88	880.776	3523.11	92.2975
No-0	2937.15	2991.57	866.138	3464.55	73.0702
No-0	2989.04	3147.77	896.367	3585.47	97.0128
No-0	2477.21	2931.82	1008.72	4034.88	88.4694
No-0	2940.96	2947.24	654.103	2616.41	90.3819
No-0	2930.52	3040.53	740.053	2960.21	94.6181
Sf-2	5200.7	5033.78	599.002	2396.01	82.8094
Sf-2	5212.69	5107.53	1162.82	4651.3	73.8328
Sf-2	5481.27	4866.95	1140.27	4561.07	62.0592
Sf-2	5282.97	5364.83	1680.24	6720.95	81.4522
Sf-2	4898.05	4691.65	936.039	3744.15	74.7734
Sf-2	4757.33	4619.05	1128.08	4512.3	71.2217
Sf-2	6026.61	5176	1012.09	4048.35	79.2129
Wu-0	3510.64	3667.98	1208.07	4832.29	85.9706
Wu-0	4840.33	3762.43	1178.37	4713.48	90.5476
Wu-0	2887.61	3405.31	1007.14	4028.55	89.4014
Wu-0	2876.18	3073.75	827.184	3308.73	92.4428
Po-0	2673.92	2890.87	620.6	2482.4	95.7825
Po-0	2780.75	3063.53	739.492	2957.97	91.6809
Po-0	3295.98	3119.28	861.984	3447.94	93.3135
Po-0	2876.21	3360.21	999.908	3999.63	92.9543
Po-0	3175.92	2973.88	845.484	3381.94	75.361
Po-0	2940.55	2967.87	801.048	3204.19	94.329
Ws-0	4602.55	3868.75	995.595	3982.38	92.8326
Ws-0	3816.29	3793.28	551.111	2204.45	62.2832
Ws-0	4185.95	4284.4	775.618	3102.47	85.4044
Ws-0	4050.24	4155.67	991.209	3964.84	96.4201
Ws-0	3705.17	3836.64	1102.31	4409.23	88.7694
Ws-0	4101.43	3744.28	1246.49	4985.94	80.8023
Ws-0	3638.6	3661.56	1163.47	4653.89	77.0006
Ws-0	3771.21	3893.9	1128.78	4515.14	93.4839
Ws-0	3494.33	3761.18	1138.79	4555.14	90.1938
Ler-0	2775.59	2857.9	438.816	1755.26	89.9839
Ler-0	2636.79	2851.72	575.344	2301.38	82.3584
Ler-0	2718.65	2983.61	523.269	2093.08	73.2572
Ler-0	3175.4	2555.42	2378.3	9513.19	80.5032
Ler-0	2820.6	2673.18	1618.98	6475.91	67.5465
Ler-0	2710.75	2972.24	675.607	2702.43	91.6774
Can-0	3789.08	4239.22	1404.64	5618.55	87.2957
Can-0	3503.13	3547.25	965.322	3861.29	93.1578
Can-0	4547.03	3911.31	976.519	3906.08	96.2893
Can-0	4570.7	3966.19	938.695	3754.78	91.296
Can-0	2951.32	3497.24	1148	4591.99	80.6413
Can-0	3134.86	3651.15	1118.93	4475.71	89.3674
Can-0	4019.52	3829.55	1280.19	5120.74	86.1715
Can-0	3817.64	3682.37	1018.82	4075.27	70.3061
Can-0	5836.66	4445.07	1356.59	5426.35	79.7132
Can-0	4133.97	3702.99	775.413	3101.65	71.9063
Can-0	3617.62	3636.46	1359.58	5438.31	82.0641
Can-0	3289.51	3611.09	1309.92	5239.69	88.7116
Can-0	3467.67	3922.44	1065.58	4262.3	85.9678
Can-0	3664.44	3813.35	946.642	3786.57	90.2729
Can-0	3946.64	3778.66	709.52	2838.08	92.7826
Can-0	5268.06	4309.46	1160.97	4643.87	90.3088
Can-0	4240.68	3757.46	1131.76	4527.05	84.2877
Zu-0	3141.17	3092.74	814.279	3257.12	95.1797
Zu-0	2827.24	2866.2	715.228	2860.91	97.9891
Zu-0	2992.76	2970.36	597.4	2389.6	68.1357
Zu-0	2702.69	3039.67	792.749	3171	86.0479
Zu-0	3036.13	3234.97	845.528	3382.11	89.5405
Zu-0	3357.88	2979.73	699.969	2799.87	90.5247
Zu-0	2747.47	3171.38	789.882	3159.53	84.5
Zu-0	3355.51	2874	623.333	2493.33	92.9624
Edi-0	2426.8	2848.87	837.488	3349.95	83.215
Edi-0	2830.39	3510.29	1083.35	4333.41	88.067
Edi-0	3644.05	3306.54	762.116	3048.46	96.6749
Edi-0	3099.68	3674.72	1063.77	4255.08	65.5673
Edi-0	2419.57	2968.76	803.813	3215.25	84.1875
Rsch-4	3937.35	3522.52	694.043	2776.17	89.5803
Rsch-4	3605.47	4024.58	923.182	3692.73	85.9572
Rsch-4	3710.37	3759.3	665.645	2662.58	84.388
Rsch-4	3436.2	3579.58	1049.49	4197.97	87.945
Rsch-4	4124.49	3934.32	971.254	3885.01	97.6288
