# Supplementary material for: Components of the ribosome biogenesis pathway underlie establishment of telomere length set point in Arabidopsis
Source: Nat Commun. 2019 Dec 2;10:5479. doi: 10.1038/s41467-019-13448-z (PMC6889149; doi:10.1038/s41467-019-13448-z)
Supplement: Supplementary file 5 — Supplementary Data 2 [file 41467_2019_13448_MOESM5_ESM.xls]

## Sheet: MAGIC lines telomere length
# Supplementary Data 2 for Abdulkina et al. 'Components of the ribosome biogenesis pathway underlie establishment of telomere length set point in Arabidopsis'.
# Telomere length measurement data for 480 MAGIC lines.
SUBJECT.NAME	mean.trf	range.trf	sd.trf
MAGIC.1	3899.12	3453.04	863.26
MAGIC.2	3015.95	2267.64	566.91
MAGIC.3	2363.2	2251.87	562.966
MAGIC.4	3164.81	2975.15	743.788
MAGIC.5	3980.82	3369.33	842.333
MAGIC.7	3016.12	2713.33	678.333
MAGIC.8	3814.1	2879.55	719.888
MAGIC.9	2209.83	1741.58	435.396
MAGIC.10	3063.05	3900.03	975.008
MAGIC.11	6017.34	6904.68	1726.17
MAGIC.12	2868.64	2555.56	638.89
MAGIC.13	2488.14	2664.31	666.078
MAGIC.14	2591.78	2163.7	540.924
MAGIC.15	2297.91	2602.78	650.696
MAGIC.16	2477.9	2903.5	725.876
MAGIC.17	3408.45	3397.4	849.349
MAGIC.18	2704.95	2305.65	576.412
MAGIC.19	2231.1	2440.48	610.12
MAGIC.20	4436.65	5824.08	1456.02
MAGIC.21	2216.42	2209.13	552.284
MAGIC.22	3791.55	5564.74	1391.18
MAGIC.23	3439.62	3742.02	935.504
MAGIC.24	2187.01	1903	475.75
MAGIC.25	2761.35	2241.85	560.463
MAGIC.26	3404.71	3650.96	912.739
MAGIC.27	2804.83	1929.01	482.252
MAGIC.28	3557.26	3224.02	806.004
MAGIC.30	4086.06	4705.64	1176.41
MAGIC.31	7307.88	8646.23	2161.56
MAGIC.32	3583.38	3631.95	907.988
MAGIC.33	2707.68	3143.25	785.812
MAGIC.34	5309.83	6279.39	1569.85
MAGIC.35	3760.76	4107.44	1026.86
MAGIC.36	2445.91	2064.65	516.162
MAGIC.37	4275.36	4799.83	1199.96
MAGIC.38	2372.18	1682.36	420.591
MAGIC.39	3591.05	4316.02	1079
MAGIC.40	2857.15	2647.95	661.986
MAGIC.41	2244.18	1774.71	443.676
MAGIC.42	3151.72	2502.45	625.612
MAGIC.43	2459.24	2274.69	568.672
MAGIC.44	3109.37	2692.06	673.015
MAGIC.45	3781.2	4292.96	1073.24
MAGIC.46	3353.9	4134.48	1033.62
MAGIC.47	3357.4	4793.22	1198.31
MAGIC.49	3785.99	4861.32	1215.33
MAGIC.50	4261.67	6335.97	1583.99
MAGIC.53	3533.92	4427.56	1106.89
MAGIC.54	3068.25	2984.93	746.233
MAGIC.55	3789.24	4852.49	1213.12
MAGIC.56	3288.47	4707.66	1176.92
MAGIC.57	2716.68	3540.33	885.082
MAGIC.58	2391.93	2009.43	502.358
MAGIC.59	2607.5	3676.89	919.223
MAGIC.60	3625.82	4292.11	1073.03
MAGIC.61	2745.47	2516.8	629.201
MAGIC.62	4314.49	6667.63	1666.91
MAGIC.63	2823.48	2520.78	630.194
MAGIC.65	3307.19	3487.42	871.856
MAGIC.67	3446.32	4903.15	1225.79
MAGIC.68	4230.71	6304.01	1576
MAGIC.69	3294.01	3670.22	917.555
MAGIC.70	3690.78	4035.44	1008.86
MAGIC.71	4502.61	4966.18	1241.55
MAGIC.72	2877.16	3116.44	779.11
MAGIC.73	4900.26	3221.9	805.476
MAGIC.74	3814.65	3944.44	986.111
MAGIC.76	6740.21	7755.24	1938.81
MAGIC.77	2993.84	2776.42	694.106
MAGIC.79	4672.4	4687.48	1171.87
MAGIC.80	2983.21	2769.71	692.427
MAGIC.81	3140.06	5417.1	1354.28
MAGIC.82	2457.47	983.276	245.819
MAGIC.83	3651.24	5577.95	1394.49
MAGIC.84	3157.89	3400.64	850.161
MAGIC.85	2174.13	3034.15	758.538
MAGIC.86	2949.67	3148.45	787.111
MAGIC.87	2423.57	2582.1	645.524
MAGIC.88	2970.03	3414.46	853.614
MAGIC.89	4145.55	4656.81	1164.2
MAGIC.90	2486.95	4393.53	1098.38
MAGIC.91	3103.14	2969.74	742.436
MAGIC.92	5088.34	5552.42	1388.1
MAGIC.93	3261.01	3339.01	834.752
MAGIC.94	3714.57	5043.73	1260.93
MAGIC.95	4926.3	7038.77	1759.69
MAGIC.96	1741.8	1989	497.249
MAGIC.97	5324.17	7298.63	1824.66
MAGIC.98	4182.27	4984.27	1246.07
MAGIC.99	2262.7	1955.84	488.959
MAGIC.100	2708.88	2715.59	678.898
MAGIC.101	2708.09	2873.78	718.446
MAGIC.102	2199.49	1336.79	334.197
MAGIC.103	4580.65	5804.75	1451.19
MAGIC.104	3205.15	3269.43	817.358
MAGIC.105	7966.27	6783.74	1695.94
MAGIC.106	3011.35	2066.97	516.741
MAGIC.107	2369.05	2026.27	506.568
MAGIC.108	2751.25	2723.51	680.877
MAGIC.109	2423.3	2951.25	737.811
MAGIC.110	2458.01	2469.87	617.467
MAGIC.111	2723.13	2564.06	641.016
MAGIC.112	6965.73	5606.2	1401.55
MAGIC.113	3091.15	2297.01	574.254
MAGIC.114	2753.06	2579.18	644.796
MAGIC.115	2650.09	2193.39	548.347
MAGIC.116	2512.86	2125.01	531.253
MAGIC.117	2053.23	1244.92	311.231
MAGIC.118	2815.28	3782.74	945.686
MAGIC.120	3462.53	2984.28	746.069
MAGIC.121	2118.56	1823.93	455.982
MAGIC.123	2896.15	2897.1	724.275
MAGIC.124	2739.63	2607.02	651.756
MAGIC.125	3693.89	6288.92	1572.23
MAGIC.126	3837.89	2918.95	729.737
MAGIC.127	4122.52	4252.36	1063.09
MAGIC.128	2441	2748.09	687.022
MAGIC.129	2664.51	2848.34	712.086
MAGIC.130	2694.47	1653.54	413.385
MAGIC.131	7547.81	8398.38	2099.6
MAGIC.132	3619.99	4675.24	1168.81
MAGIC.133	2772.94	1946.97	486.743
MAGIC.134	2516	2006.29	501.572
MAGIC.135	2353.84	2163.95	540.987
MAGIC.136	2361.19	2167.25	541.813
MAGIC.137	3002.86	2439.4	609.851
MAGIC.138	2410.35	985.64	246.41
MAGIC.139	2651.21	2314.78	578.696
MAGIC.140	3468.83	2826.04	706.509
MAGIC.141	2648.58	3480.07	870.018
MAGIC.143	2907.68	2099.45	524.862
MAGIC.144	3253.71	4360.34	1090.09
MAGIC.145	2682.68	2339.46	584.866
MAGIC.146	3507.16	4035	1008.75
MAGIC.148	4070.66	5173.83	1293.46
MAGIC.149	3263.62	2901.29	725.324
MAGIC.150	3907.58	4924.47	1231.12
MAGIC.151	4316.61	5412.41	1353.1
MAGIC.153	4912.07	4531.87	1132.97
MAGIC.154	4130.26	5273.82	1318.45
MAGIC.155	2341.81	2206.59	551.648
MAGIC.156	3401.68	3479.57	869.892
MAGIC.157	3463.79	3108.33	777.082
MAGIC.158	2841.57	3771.42	942.856
MAGIC.159	4584.17	4351.98	1088
MAGIC.160	3274.44	4434.48	1108.62
MAGIC.161	3429.08	4035.34	1008.84
MAGIC.162	2210.22	2603.97	650.993
MAGIC.164	3224.66	3222.67	805.669
MAGIC.166	4534.73	6695.04	1673.76
MAGIC.167	3848.31	4129.04	1032.26
MAGIC.168	3337.42	3532.63	883.158
MAGIC.169	3131.41	3268.76	817.189
MAGIC.171	3743.7	3021.82	755.455
MAGIC.172	2591.83	3041.73	760.432
MAGIC.173	2998.68	2780.8	695.199
MAGIC.174	3849.06	4725.58	1181.4
MAGIC.175	3424.63	3808.12	952.03
MAGIC.176	2631.63	3315.73	828.931
MAGIC.177	2682.4	2419.71	604.927
MAGIC.178	2586.11	3966.08	991.52
MAGIC.179	3189.49	3449.39	862.347
MAGIC.180	3134.2	3757.73	939.433
MAGIC.181	3140.66	2463.47	615.866
MAGIC.182	4141.98	5176.19	1294.05
MAGIC.183	4081.78	4669.25	1167.31
MAGIC.185	5618.77	6863.68	1715.92
MAGIC.186	4657.52	5496.43	1374.11
MAGIC.187	3510.69	6230.06	1557.51
MAGIC.188	3336.04	2342.84	585.709
MAGIC.189	3348.16	1426.92	356.731
MAGIC.190	3180.09	3938.23	984.557
MAGIC.191	2726.01	2514.76	628.69
MAGIC.192	3057.55	2465.17	616.293
MAGIC.193	2994.16	1769.92	442.481
MAGIC.194	3240.66	3815.66	953.915
MAGIC.195	3368.22	2205.11	551.276
MAGIC.196	4045.35	4722.92	1180.73
MAGIC.197	2601.23	2942.2	735.55
MAGIC.198	3592.18	5006.94	1251.73
MAGIC.200	3548.87	4217.51	1054.38
MAGIC.201	3699.91	3757.71	939.428
MAGIC.202	3112.73	2878.98	719.745
MAGIC.203	4151.35	5117.38	1279.35
MAGIC.204	2424.25	2480.14	620.035
MAGIC.205	4617.78	5936.34	1484.09
MAGIC.206	2802.6	3795.28	948.821
MAGIC.207	3926.74	4821.92	1205.48
MAGIC.209	3883.19	5129.02	1282.25
MAGIC.211	2341.35	3462.4	865.6
MAGIC.212	3022.91	3479.77	869.944
MAGIC.213	3273.13	2915.37	728.842
MAGIC.214	2631.69	2241.17	560.292
MAGIC.215	4079.06	4891.52	1222.88
MAGIC.218	2646.63	3029.25	757.312
MAGIC.219	3965.66	4640.77	1160.19
MAGIC.220	3209.98	2919.83	729.957
MAGIC.221	2768	2287.13	571.782
MAGIC.223	2664.47	2754.73	688.683
MAGIC.224	3082.8	3290.18	822.545
MAGIC.225	2959.22	2715.73	678.933
MAGIC.226	5060.83	5965.76	1491.44
MAGIC.227	3624.38	4998.42	1249.6
MAGIC.228	4210.04	2638.5	659.624
MAGIC.229	2711.81	2453.24	613.31
MAGIC.230	2519.55	4149.71	1037.43
MAGIC.232	2961.58	2510.82	627.705
MAGIC.233	3604.71	5487.02	1371.76
MAGIC.234	3764.88	5921.12	1480.28
MAGIC.235	3335.31	3710.91	927.728
MAGIC.236	3966.92	3698.56	924.641
MAGIC.237	3505.41	3279.03	819.757
MAGIC.238	2967.05	3934.31	983.577
MAGIC.239	4003.45	4676.76	1169.19
MAGIC.240	3037.75	3960.9	990.226
MAGIC.241	3891.31	4217.29	1054.32
MAGIC.242	3313.7	5981.19	1495.3
MAGIC.243	2367.66	2076.16	519.04
MAGIC.244	2383.96	2123.18	530.796
MAGIC.245	3069.47	2956.05	739.012
MAGIC.246	3034.78	2823.1	705.774
MAGIC.247	3150.87	3049.02	762.254
MAGIC.248	3966.03	4042.15	1010.54
MAGIC.249	2295.84	2533.52	633.379
MAGIC.250	3321.07	3188.17	797.042
MAGIC.253	3988.81	4609.73	1152.43
MAGIC.254	3144.34	3688.01	922.003
MAGIC.255	3241.37	4492.87	1123.22
MAGIC.256	3435.73	4145.54	1036.38
MAGIC.257	3816.69	4551.66	1137.92
MAGIC.258	2815.96	2721.89	680.471
MAGIC.259	2532.5	3542.41	885.603
MAGIC.260	2642.88	2512.6	628.151
MAGIC.261	2785.21	5310.57	1327.64
MAGIC.262	5412.9	7409.43	1852.36
MAGIC.263	3848.41	3648.3	912.076
MAGIC.264	2455.91	3415.94	853.984
MAGIC.265	2725.03	1788.8	447.201
MAGIC.266	3715.08	4263.07	1065.77
MAGIC.267	3099.44	3262.2	815.551
MAGIC.268	4482.93	4812.22	1203.05
MAGIC.269	3416.52	5234.08	1308.52
MAGIC.270	4922.58	6217.69	1554.42
MAGIC.271	3518.46	4640.88	1160.22
MAGIC.272	3105.67	2231.59	557.897
MAGIC.273	2970.57	2674.12	668.531
MAGIC.274	2920.83	3446.07	861.517
MAGIC.275	3165.19	2838.41	709.602
MAGIC.277	2672.91	4587.48	1146.87
MAGIC.279	2285.2	2171.81	542.951
MAGIC.280	3195.79	2934.35	733.589
MAGIC.281	2262.36	4059.23	1014.81
MAGIC.282	1881	1643.2	410.799
MAGIC.284	5112.19	5001.82	1250.46
MAGIC.285	4015.11	3652.59	913.149
MAGIC.286	3384.9	3573.03	893.258
MAGIC.287	3062.41	3069.74	767.434
MAGIC.288	2857.04	3230.06	807.516
MAGIC.289	2900.64	2648.26	662.065
MAGIC.290	3174.57	3001.72	750.431
MAGIC.291	3294.93	3624.61	906.153
MAGIC.292	3672	5072.85	1268.21
MAGIC.293	3226.14	4417.19	1104.3
MAGIC.294	2978.41	4047	1011.75
MAGIC.295	3963.25	5726.38	1431.6
MAGIC.296	3065.07	3901.51	975.376
MAGIC.297	2865.88	2798.1	699.524
MAGIC.298	3403.69	3565.56	891.39
MAGIC.299	4239.88	5759.85	1439.96
MAGIC.300	3492.9	3860.09	965.023
MAGIC.301	3731.49	4943.38	1235.85
MAGIC.302	3417.47	5009.49	1252.37
MAGIC.303	2876.33	3211.63	802.909
MAGIC.304	3649.66	4867.48	1216.87
MAGIC.305	3630.75	4189.81	1047.45
MAGIC.306	3516.61	3919.43	979.858
MAGIC.308	3376.03	3666.06	916.515
MAGIC.310	3500.55	3742.37	935.592
MAGIC.311	2880.76	3922.61	980.653
MAGIC.312	3348.69	4013.39	1003.35
MAGIC.314	3461.8	2783.71	695.926
MAGIC.315	2451.21	2057.5	514.376
MAGIC.316	3306.33	4131.12	1032.78
MAGIC.317	2956.68	3742.15	935.539
MAGIC.318	3217.91	4628.34	1157.09
MAGIC.319	2624.89	2186.86	546.716
MAGIC.320	3224.17	3039.87	759.968
MAGIC.321	3743.75	4982.07	1245.52
MAGIC.322	3246.41	3597.54	899.384
MAGIC.323	3551.01	4655.08	1163.77
MAGIC.324	2507.17	2893.19	723.297
MAGIC.325	2227.1	1769.05	442.263
MAGIC.326	3116.03	3523.41	880.853
MAGIC.327	3187.08	5322.04	1330.51
MAGIC.328	3607.71	3625.86	906.464
MAGIC.329	3562.31	3105.46	776.365
MAGIC.330	2382.37	2005.24	501.31
MAGIC.331	3208.21	3248.33	812.083
MAGIC.332	2514.89	2442.27	610.567
MAGIC.333	2105.75	971.323	242.831
MAGIC.334	3312.62	3631.87	907.968
MAGIC.335	4406.75	5654.53	1413.63
MAGIC.336	3324.17	3221.71	805.429
MAGIC.337	3218.17	2960.4	740.1
MAGIC.338	3823.57	3543.47	885.867
MAGIC.339	2994	2807.51	701.876
MAGIC.340	3092.69	2752.71	688.178
MAGIC.341	2190.22	1594.88	398.72
MAGIC.342	3384.02	3410.07	852.519
MAGIC.343	3079.48	2969.18	742.295
MAGIC.344	3513.78	3663.58	915.896
MAGIC.345	3553.05	3664.08	916.021
MAGIC.346	4136.63	5299.11	1324.78
MAGIC.347	3010.39	2876.68	719.17
MAGIC.348	3257.03	3564.99	891.248
MAGIC.349	3476.51	4114.93	1028.73
MAGIC.350	3287.06	3142	785.499
MAGIC.351	6536.72	9260.11	2315.03
MAGIC.352	3793.99	4915.84	1228.96
MAGIC.353	2355.32	2557.53	639.383
MAGIC.354	3134.74	3572.26	893.065
MAGIC.355	2905.02	2418.01	604.502
MAGIC.356	2966.22	3398.91	849.727
MAGIC.358	2350.72	1825.34	456.335
MAGIC.360	3138.31	2710.87	677.717
MAGIC.361	3911.75	3741.63	935.408
MAGIC.362	4782.68	6000.77	1500.19
MAGIC.364	3771.57	5167.02	1291.76
MAGIC.365	2912.48	2749.47	687.366
MAGIC.366	3500.74	3698.7	924.675
MAGIC.368	3632.62	3936.11	984.027
MAGIC.369	3821.72	4063.72	1015.93
MAGIC.370	3671.52	3929.1	982.276
MAGIC.371	3244.02	4343.38	1085.84
MAGIC.372	4217.27	4150.11	1037.53
MAGIC.373	3670.24	4221.47	1055.37
MAGIC.374	5120.86	6836.78	1709.19
MAGIC.375	3052.48	4121.21	1030.3
MAGIC.376	2880.24	2613.42	653.356
MAGIC.377	3837.28	3963.51	990.877
MAGIC.378	3098.92	3354.44	838.61
MAGIC.380	2293.56	1059.4	264.851
MAGIC.381	3263.24	4395.18	1098.8
MAGIC.382	2272.04	1898.23	474.557
MAGIC.383	3619.29	2349.74	587.436
MAGIC.384	3405.94	2253.06	563.266
MAGIC.385	3958.48	5146.99	1286.75
MAGIC.386	2679.94	2476.46	619.116
MAGIC.387	3251.03	3755.76	938.94
MAGIC.388	3065.98	2592.44	648.111
MAGIC.389	3691.51	5057.88	1264.47
MAGIC.390	2516.59	2272.19	568.047
MAGIC.391	3195.38	2990.78	747.696
MAGIC.392	3848.11	5798.85	1449.71
MAGIC.393	3551.41	4489.73	1122.43
MAGIC.394	2268.7	2258.36	564.59
MAGIC.395	2249.78	1757.53	439.383
MAGIC.396	3399.09	3509.23	877.308
MAGIC.397	2964.45	1476.4	369.099
MAGIC.398	3681.22	4682.53	1170.63
MAGIC.399	3123.79	3684.81	921.202
MAGIC.400	2858.91	2445.97	611.493
MAGIC.401	2767.59	2894.04	723.51
MAGIC.402	2316.07	2073.41	518.353
MAGIC.403	3157.7	2507.56	626.889
MAGIC.404	3550.79	4748.83	1187.21
MAGIC.405	2336.86	2268.29	567.072
MAGIC.406	2823.7	2847.52	711.88
MAGIC.407	2669.66	3838.39	959.598
MAGIC.408	6064.38	6913.42	1728.35
MAGIC.409	3902.42	4569.76	1142.44
MAGIC.410	2274.14	2222.05	555.513
MAGIC.412	3881.67	4318.72	1079.68
MAGIC.413	2419.8	995.657	248.914
MAGIC.414	2746.69	2007.16	501.791
MAGIC.415	3225.43	3214.79	803.698
MAGIC.416	2470.46	2288.66	572.166
MAGIC.417	3071.53	2811.23	702.807
MAGIC.418	3222.29	3284.42	821.104
MAGIC.419	3285.58	2707.88	676.969
MAGIC.420	4191.86	4904.55	1226.14
MAGIC.421	3775.62	5245.49	1311.37
MAGIC.422	2686.54	1889.7	472.425
MAGIC.423	2858.2	2524.14	631.035
MAGIC.424	2033.8	1510.76	377.69
MAGIC.425	3395.91	3445.73	861.434
MAGIC.426	4683.46	5573.54	1393.39
MAGIC.427	3548.69	2829.54	707.385
MAGIC.428	2354.8	1883.84	470.961
MAGIC.429	3941.88	3412.74	853.184
MAGIC.430	2911.42	2750.97	687.743
MAGIC.431	3089.5	3273.44	818.359
MAGIC.432	2632.1	3820.53	955.133
MAGIC.434	6107.35	6074.47	1518.62
MAGIC.435	2827.73	1758.38	439.595
MAGIC.436	2886.31	2402.88	600.72
MAGIC.437	3140.11	3253.65	813.412
MAGIC.438	3085.01	4890.46	1222.61
MAGIC.439	2839.29	2279.24	569.81
MAGIC.440	3450.23	4069.38	1017.35
MAGIC.441	3577.87	3511.03	877.758
MAGIC.442	3087.33	4371.99	1093
MAGIC.444	3611.59	2577.93	644.483
MAGIC.445	3897.44	4215.91	1053.98
MAGIC.446	6944.09	7903.93	1975.98
MAGIC.448	3422.33	4701.85	1175.46
MAGIC.449	3156.87	2808.38	702.095
MAGIC.450	3270.66	3590.89	897.722
MAGIC.451	2979.88	2276.15	569.036
MAGIC.452	2927.55	3716.54	929.135
MAGIC.453	4019.86	3756.51	939.127
MAGIC.454	2218.85	3639.91	909.977
MAGIC.455	5516.08	6215.2	1553.8
MAGIC.456	3165.3	2997.18	749.296
MAGIC.457	2762.67	2631.39	657.846
MAGIC.458	2074.4	2687.17	671.792
MAGIC.459	2737.56	2056.17	514.042
MAGIC.460	3327.17	2530.38	632.594
MAGIC.461	1854.82	2511.78	627.946
MAGIC.462	3434.71	4715.21	1178.8
MAGIC.463	2801.46	2624.38	656.094
MAGIC.464	3597.71	4315.77	1078.94
MAGIC.466	2808.89	3094.3	773.574
MAGIC.468	3180.07	3757.27	939.317
MAGIC.469	4877.77	5119.94	1279.99
MAGIC.470	4190.15	4508.97	1127.24
MAGIC.471	3788.13	4493.52	1123.38
MAGIC.473	4917.13	7159.26	1789.82
MAGIC.474	3333.72	3401.82	850.455
MAGIC.475	2594.97	2010.93	502.733
MAGIC.476	7080.6	10730.9	2682.73
MAGIC.477	2653.43	2523.92	630.979
MAGIC.478	4007.12	4399.36	1099.84
MAGIC.479	3963.11	3420.04	855.011
MAGIC.480	3463.79	4384.62	1096.16
MAGIC.481	3368.01	3318.77	829.691
MAGIC.482	3066.75	2622.4	655.599
MAGIC.483	2702.59	1445.04	361.259
MAGIC.485	3095.79	4250.9	1062.72
MAGIC.486	2358.56	2839.85	709.962
MAGIC.487	4795.19	6219.16	1554.79
MAGIC.488	3165.46	3242.32	810.579
MAGIC.489	3009.89	2538.43	634.607
MAGIC.490	4047.55	5360.59	1340.15
MAGIC.491	3753.87	4218.66	1054.66
MAGIC.492	3708.67	3575.9	893.976
MAGIC.493	2963.11	2797.24	699.309
MAGIC.494	4108.08	4254.18	1063.54
MAGIC.495	2362.14	1105.47	276.367
MAGIC.496	2531.96	2283.26	570.816
MAGIC.497	3318.47	3411.14	852.785
MAGIC.498	2604.33	2035.49	508.873
MAGIC.499	3747.88	5229.3	1307.32
MAGIC.500	2219.8	1736.73	434.182
MAGIC.501	2787.14	1960.37	490.092
MAGIC.502	2055.51	2167.93	541.981
MAGIC.503	4298.36	5153.33	1288.33
MAGIC.504	2755.95	2819.03	704.759
MAGIC.505	3294.14	2922.35	730.588
MAGIC.506	3280.51	3486.76	871.69
MAGIC.507	3174.43	3014.64	753.661
MAGIC.508	3516.84	3502.36	875.589
MAGIC.509	3243.72	3016.53	754.131
MAGIC.510	3544.99	3786.49	946.622
MAGIC.511	2711.72	1778.24	444.56
MAGIC.512	2785.87	2183.5	545.874
MAGIC.513	2885.66	2361.58	590.395
MAGIC.514	3603.4	3999.12	999.781
MAGIC.515	5262.89	4851.25	1212.81
MAGIC.516	2886.7	2414.96	603.739
MAGIC.517	3926.49	4732.01	1183
MAGIC.518	2786.43	2358.97	589.742
MAGIC.519	3045.15	3720.87	930.218
MAGIC.520	3167.81	4203.83	1050.96
MAGIC.521	2993.41	3865.31	966.327
MAGIC.522	2715.36	3622.73	905.684
MAGIC.523	2991.89	2308.6	577.151
MAGIC.524	4722.89	4117.76	1029.44
MAGIC.525	3130.2	3689.5	922.375
MAGIC.526	4930.71	6864.08	1716.02
