# Supplementary material for: Components of the ribosome biogenesis pathway underlie establishment of telomere length set point in Arabidopsis
Source: Nat Commun. 2019 Dec 2;10:5479. doi: 10.1038/s41467-019-13448-z (PMC6889149; doi:10.1038/s41467-019-13448-z)
Supplement: Supplementary file 6 — Supplementary Data 3 [file 41467_2019_13448_MOESM6_ESM.xls]

## Sheet: Candidate genes in Chr5 QTL
# Supplementary Data 3 for Abdulkina et al. 'Components of the ribosome biogenesis pathway underlie establishment of telomere length set point in Arabidopsis'.
# List of Chr 5 QTL candidate genes with one or more Sf-2 specific DNA polymorphisms.
chr	type	start	end	strand	info	unique	n.privateSf2	Annotation
Chr5	gene	22401997	22405492	+	ID=AT5G55230;Note=protein_coding_gene;Name=AT5G55230	AT5G55230;N_gene	3	microtubule-associated proteins 65-1 [TAIR10] CDS gene_syn ATMAP65-1, MAP65-1, MCO15.18, MCO15_18, microtubule-associated proteins 65-1 gene MAP65-1 function Binds and bundles microtubules. Plays a role in stabilizing anti-parallel microtubules in the central spindle at anaphase to early cytokinesis but is not essential at the midline of the phragmoplast at later stages. The timing with which the…
Chr5	gene	22405926	22407351	+	ID=AT5G55240;Note=protein_coding_gene;Name=AT5G55240	AT5G55240;N_gene	1	PEROXYGENASE 2 [TAIR10] CDS gene_syn ARABIDOPSIS THALIANA PEROXYGENASE 2, ATPXG2, MCO15.19, MCO15_19 gene ATPXG2 function Catalyze hydroperoxide-dependent mono-oxygenation reactions. Require calcium for peroxygenase activity. Probably deeply buried in lipid droplets or microsomes.
Chr5	gene	22407473	22410944	-	ID=AT5G55250;Note=protein_coding_gene;Name=AT5G55250	AT5G55250;N_gene	9	IAA carboxylmethyltransferase 1 [TAIR10] CDS gene_syn IAA carboxylmethyltransferase 1, IAMT1, MCO15.20, MCO15_20 gene IAMT1 function Encodes an enzyme which specifically converts IAA to its methyl ester form MelIAA. This gene belongs to the family of carboxyl methyltransferases whose members catalyze the transfer of the methyl group from S-adenosyl-L-methionine to carboxylic acid-containing subst…
Chr5	gene	22416599	22418864	+	ID=AT5G55260;Note=protein_coding_gene;Name=AT5G55260	AT5G55260;N_gene	4	protein phosphatase X 2 [TAIR10] CDS gene_syn MCO15.21, MCO15_21, PPX-2, PPX2, PROTEIN PHOSPHATASE X -2, protein phosphatase X 2 gene PPX2 function Encodes a protein with similarity to the catalytic subunit of the mammalian PPX protein phospatase
Chr5	gene	22419157	22420410	+	ID=AT5G55270;Note=protein_coding_gene;Name=AT5G55270	AT5G55270;N_gene	3	hypothetical protein (DUF295) [TAIR10] CDS gene_syn MCO15.22
Chr5	gene	22420652	22422649	-	ID=AT5G55280;Note=protein_coding_gene;Name=AT5G55280	AT5G55280;N_gene	1	homolog of bacterial cytokinesis Z-ring protein FTSZ 1-1 [TAIR10] CDS gene_syn ARABIDOPSIS THALIANA HOMOLOG OF BACTERIAL CYTOKINESIS Z-RING PROTEIN FTSZ 1-1, ATFTSZ1-1, CHLOROPLAST FTSZ, CPFTSZ, FTSZ1-1, MCO15.23, MCO15_23, homolog of bacterial cytokinesis Z-ring protein FTSZ 1-1 gene FTSZ1-1 function Encodes one of two FtsZ proteins, tubulin-like proteins, in Arabidopsis. It is involved in chlor…
Chr5	gene	22424577	22429502	-	ID=AT5G55300;Note=protein_coding_gene;Name=AT5G55300	AT5G55300;N_gene	2	DNA topoisomerase I alpha [TAIR10] CDS gene_syn DNA topoisomerase 1 beta, DNA topoisomerase I alpha, MGO1, MGOUN 1, MTE17.1, MTE17_1, TOP1, TOP1ALPHA, TOP1BETA, TOPOISOMERASE 1 gene TOP1ALPHA function Encodes a type-I DNA topoisomerase I. Disruptions in this gene affect phyllotaxis and plant architecture suggesting that the gene plays a critical role in the maintenance of a regular pattern of org…
Chr5	gene	22430176	22435076	-	ID=AT5G55310;Note=protein_coding_gene;Name=AT5G55310	AT5G55310;N_gene	1	DNA topoisomerase 1 beta [TAIR10] CDS gene_syn DNA topoisomerase 1 beta, DNA topoisomerase I alpha, MTE17.2, MTE17_2, TOP1, TOP1ALPHA, TOP1BETA, TOPOISOMERASE 1 gene TOP1BETA function Encodes one of two Arabidopsis type-I DNA topoisomerase I genes. Reducing the level of expression of this gene in a top1alpha (At5g55300) mutant background causes seedling lethality. go_component membrane
Chr5	gene	22455535	22458950	-	ID=AT5G55400;Note=protein_coding_gene;Name=AT5G55400	AT5G55400;N_gene	2	Actin binding Calponin homology (CH) domain-containing protein [TAIR10] CDS gene_syn MTE17.11, MTE17_11 go_component vacuole
Chr5	gene	22496196	22500543	-	ID=AT5G55540;Note=protein_coding_gene;Name=AT5G55540	AT5G55540;N_gene	1	tornado 1 [TAIR10] CDS gene_syn LOP1, LOPPED 1, MTE17.26, MTE17_26, TORNADO 1, TRN1 gene TRN1 function Encodes a large plant-specific protein of unknown function, with conserved domains also found in a variety of signaling proteins, In trn mutants, the leaf venation network had a severely reduced complexity: incomplete loops, no tertiary or quaternary veins, and vascular islands. The leaf laminas…
Chr5	gene	22501535	22504052	-	ID=AT5G55550;Note=protein_coding_gene;Name=AT5G55550	AT5G55550;N_gene	1	RNA-binding (RRM/RBD/RNP motifs) family protein
Chr5	gene	22510017	22513588	-	ID=AT5G55565;Note=protein_coding_gene;Name=AT5G55565	AT5G55565;N_gene	1	defensin-like protein [TAIR10] CDS function Encodes a defensin-like (DEFL) family protein
Chr5	gene	22580670	22581335	-	ID=AT5G55790;Note=protein_coding_gene;Name=AT5G55790	AT5G55790;N_gene	1	hypothetical protein [TAIR10] CDS gene_syn MDF20.23
Chr5	gene	22583985	22586347	-	ID=AT5G55810;Note=protein_coding_gene;Name=AT5G55810	AT5G55810;N_gene	1	nicotinate/nicotinamide mononucleotide adenyltransferase [TAIR10] CDS gene_syn AtNMNAT, MDF20.25, MDF20_25, NMNAT, nicotinate/nicotinamide mononucleotide adenyltransferase gene NMNAT function encodes a bi-functional enzyme that expresses both nicotinamide-nucleotide adenylyltransferase (2.7.7.1) and nicotinate-nucleotide adenylyltransferase (2.7.7.18)activity
Chr5	gene	22598038	22602566	+	ID=AT5G55840;Note=protein_coding_gene;Name=AT5G55840	AT5G55840;N_gene	2	PPR superfamily protein [TAIR10] CDS gene_syn MWJ3.2, MWJ3_2 go_component cellular_component|GO:0005575||ND product Pentatricopeptide repeat (PPR) superfamily protein
Chr5	gene	22607927	22608640	+	ID=AT5G55856;Note=protein_coding_gene;Name=AT5G55856	AT5G55856;N_gene	1	Ubiquitin-like superfamily protein
Chr5	gene	22619104	22620204	-	ID=AT5G55880;Note=protein_coding_gene;Name=AT5G55880	AT5G55880;N_gene	1	hypothetical protein (DUF295) [TAIR10] CDS gene_syn MWJ3.7
Chr5	mRNA_TE_gene	22628017	22633342	-	ID=AT5G55896.1;Parent=AT5G55896;Name=AT5G55896.1;Index=1	AT5G55896.1_mRNA_TE_gene	5
Chr5	gene	22639844	22642354	-	ID=AT5G55910;Note=protein_coding_gene;Name=AT5G55910	AT5G55910;N_gene	2	D6 protein kinase [TAIR10] CDS gene_syn D6 protein kinase, D6PK, MYN21.2, MYN21_2 gene D6PK function D6PK is a protein kinase involved that plays a role in polar auxin transport. Most likely acts redundantly with the related proteins: D6PKL1,D6PKL2,and D6PKL3. PIN1 is a target of D6PK phosphorylation. go_component basal plasma membrane
Chr5	gene	22645483	22649447	-	ID=AT5G55920;Note=protein_coding_gene;Name=AT5G55920	AT5G55920;N_gene	1	S-adenosyl-L-methionine-dependent methyltransferases superfamily protein [TAIR10] CDS gene_syn OLI2, OLIGOCELLULA 2 gene OLI2 function Encodes a homolog of the S. cerevisiae Nop2 that is involved in ribosome biogenesis and plays a role on organ size control by promoting cell proliferation and preventing compensation in normal leaf development. go_function RNA binding|GO:0003723|
Chr5	gene	22652715	22656106	+	ID=AT5G55930;Note=protein_coding_gene;Name=AT5G55930	AT5G55930;N_gene	0
Chr5	gene	22655998	22658048	-	ID=AT5G55940;Note=protein_coding_gene;Name=AT5G55940	AT5G55940;N_gene	1	Uncharacterised protein family (UPF0172) [TAIR10] CDS gene_syn MYN21.5, MYN21_5, emb2731, embryo defective 2731 gene emb2731 go_component endoplasmic reticulum|GO:0005783|16618929|IDA go_process embryo development ending in seed dormancy
Chr5	gene	22658112	22660434	-	ID=AT5G55950;Note=protein_coding_gene;Name=AT5G55950	AT5G55950;N_gene	1	Nucleotide/sugar transporter family protein
Chr5	gene	22667235	22669545	+	ID=AT5G55970;Note=protein_coding_gene;Name=AT5G55970	AT5G55970;N_gene	5	RING/U-box superfamily protein [TAIR10] CDS gene_syn MDA7.1, MDA7_1 go_component chloroplast|GO:0009507||IEA go_function zinc ion binding
Chr5	gene	22677451	22680152	-	ID=AT5G56000;Note=protein_coding_gene;Name=AT5G56000	AT5G56000;N_gene	1	HEAT SHOCK PROTEIN 81.4 [TAIR10] CDS gene_syn AtHsp90.4, HEAT SHOCK PROTEIN 81.4, HEAT SHOCK PROTEIN 90.4, Hsp81.4, MDA7.4, MDA7_4 gene Hsp81.4
Chr5	gene	22684405	22686369	+	ID=AT5G56020;Note=protein_coding_gene;Name=AT5G56020	AT5G56020;N_gene	1	Got1/Sft2-like vescicle transport protein family [TAIR10] CDS gene_syn MDA7.6, MDA7_6 go_process vesicle-mediated transport
Chr5	gene	22694878	22698628	+	ID=AT5G56040;Note=protein_coding_gene;Name=AT5G56040	AT5G56040;N_gene	9	Leucine-rich receptor-like protein kinase family protein [TAIR10] CDS gene_syn MDA7.8
Chr5	gene	22704008	22704892	+	ID=AT5G56060;Note=protein_coding_gene;Name=AT5G56060	AT5G56060;N_gene	1	ATP-binding protein, putative (DUF2431) [TAIR10] CDS gene_syn MDA7.10, MDA7_10 go_component cytoplasm|GO:0005737||IEA go_process tRNA aminoacylation
Chr5	gene	22709756	22710809	+	ID=AT5G56075;Note=protein_coding_gene;Name=AT5G56075	AT5G56075;N_gene	1	methyltransferase small domain protein, putative (DUF2431) [TAIR10] CDS go_component cytoplasm|GO:0005737||IEA go_process tRNA aminoacylation
Chr5	gene	22721373	22722613	+	ID=AT5G56120;Note=protein_coding_gene;Name=AT5G56120	AT5G56120;N_gene	1	RNA polymerase II elongation factor [TAIR10] CDS gene_syn MDA7.18
Chr5	gene	22722482	22725095	-	ID=AT5G56130;Note=protein_coding_gene;Name=AT5G56130	AT5G56130;N_gene	3	gene TEX1 function Encodes a component of the putative Arabidopsis THO/TREX complex. THO/TREX complexes in animals have been implicated in the transport of mRNA precursors. Mutants of THO3/TEX1, THO1, THO6 accumulate reduced amount of small interfering (si)RNA, suggesting a role of the putative Arabidopsis THO/TREX in siRNA biosynthesis
Chr5	gene	22754818	22757920	+	ID=AT5G56220;Note=protein_coding_gene;Name=AT5G56220	AT5G56220;N_gene	1	P-loop containing nucleoside triphosphate hydrolases superfamily protein [TAIR10] CDS gene_syn K24C1.3, ucleoside-triphosphatase activity, nucleotide binding, ATP binding; INVOLVED IN: apoptosis; LOCATED IN: chloroplast
Chr5	gene	22759803	22764587	-	ID=AT5G56240;Note=protein_coding_gene;Name=AT5G56240	AT5G56240;N_gene	1	hapless protein, putative [TAIR10] CDS gene_syn K24C1.5
Chr5	gene	22779693	22783268	+	ID=AT5G56270;Note=protein_coding_gene;Name=AT5G56270	AT5G56270;N_gene	6	ATWRKY2, WRKY DNA-binding protein 2
Chr5	gene	22783384	22785577	-	ID=AT5G56280;Note=protein_coding_gene;Name=AT5G56280	AT5G56280;N_gene	2	COP9 signalosome subunit 6A [TAIR10] CDS gene_syn COP9 signalosome subunit 6A, CSN6A, MXK23.2, MXK23_2 gene CSN6A function one of two genes encoding subunit 6 of COP9 signalosome complex. Protein contains a MPR1p and PAD1p N-terminal (MPN) domain at the N-terminal region and belongs to the Mov34 superfamily. Mutant and antisense expression result in a number of developmental defects and in ubiqui…
Chr5	gene	22786506	22792161	+	ID=AT5G56290;Note=protein_coding_gene;Name=AT5G56290	AT5G56290;N_gene	3	ARABIDOPSIS PEROXIN 5, ATPEX5, MXK23.3, MXK23_3, PEX5, peroxin 5 gene PEX5 function Encodes the peroxisomal targeting signal type 1 receptor that facilitates peroxisomal protein translocation. It recognizes proteins with the PTS1 consensus sequence (tripeptide SKL or a conserved variant) at the extreme C terminus. The protein has several domains, including C-terminal tetratricopeptide repeat moti…
Chr5	gene	22799507	22801692	+	ID=AT5G56300;Note=protein_coding_gene;Name=AT5G56300	AT5G56300;N_gene	3	gibberellic acid methyltransferase 2 [TAIR10] CDS gene_syn GAMT2, MCD7.2, MCD7_2, gibberellic acid methyltransferase 2 gene GAMT2 function A member of the Arabidopsis SABATH methyltransferase gene family. Encodes GAMT2, a methyltransferase that uses S-adenosine-L-methionine (SAM) as a methyl donor to methylate the carboxyl group of GAs, resulting in the methyl esters of GAs (MeGAs). Expressed mos…
Chr5	gene	22808641	22810237	+	ID=AT5G56320;Note=protein_coding_gene;Name=AT5G56320	AT5G56320;N_gene	1	expansin A14 [TAIR10] CDS gene_syn ATEXP14, ATEXPA14, ATHEXP ALPHA 1.5, EXP14, EXPA14, EXPANSIN 14, MCD7.4, MCD7_4, expansin A14 gene EXPA14 function member of Alpha-Expansin Gene Family. Naming convention from the Expansin Working Group (Kende et al, 2004. Plant Mol Bio) go_component extracellular region|GO:0005576||IEA go_component endomembrane system|GO:0012505||IEA go_process unidimensional c…
Chr5	gene	22823302	22828025	-	ID=AT5G56360;Note=protein_coding_gene;Name=AT5G56360	AT5G56360;N_gene	3	calmodulin-binding protein [TAIR10] CDS gene_syn MCD7.9, MCD7_9, PRIORITY IN SWEET LIFE 4, PSL4 gene PSL4 function Encodes PSL4, beat-subunit of endoplasmic reticulum-resident glucosidase II, which is essential for stable accumulation and quality control of the elf18 receptor EFR but not the flg22 receptor FLS2. go_component endomembrane system
Chr5	gene	22833964	22834645	+	ID=AT5G56368;Note=protein_coding_gene;Name=AT5G56368	AT5G56368;N_gene	1	defensin-like protein, putative [TAIR10] CDS function Encodes a defensin-like (DEFL) family protein. go_component endomembrane system
Chr5	gene	22838672	22841015	-	ID=AT5G56380;Note=protein_coding_gene;Name=AT5G56380	AT5G56380;N_gene	2	F-box/RNI-like/FBD-like domains-containing protein [TAIR10] CDS gene_syn MCD7.14
Chr5	gene	22846069	22847615	-	ID=AT5G56400;Note=protein_coding_gene;Name=AT5G56400	AT5G56400;N_gene	6	FBD, F-box, Skp2-like and Leucine Rich Repeat domains containing protein [TAIR10] CDS gene_syn MCD7.16, MCD7_16 go_process oxidation reduction
Chr5	gene	22848508	22850331	-	ID=AT5G56410;Note=protein_coding_gene;Name=AT5G56410	AT5G56410;N_gene	3	Protein with RNI-like/FBD-like domains [TAIR10] CDS gene_syn MCD7.17
Chr5	gene	22850584	22852740	-	ID=AT5G56420;Note=protein_coding_gene;Name=AT5G56420	AT5G56420;N_gene	1	F-box/RNI-like/FBD-like domains-containing protein [TAIR10] CDS gene_syn MCD7.18
Chr5	gene	22853323	22854575	-	ID=AT5G56430;Note=protein_coding_gene;Name=AT5G56430	AT5G56430;N_gene	4	F-box/FBD-like domains containing protein [TAIR10] CDS gene_syn MCD7.19
Chr5	gene	22855742	22857117	-	ID=AT5G56440;Note=protein_coding_gene;Name=AT5G56440	AT5G56440;N_gene	3	F-box/RNI-like/FBD-like domains-containing protein [TAIR10] CDS gene_syn MCD7.20
Chr5	gene	22858509	22860062	-	ID=AT5G56450;Note=protein_coding_gene;Name=AT5G56450	AT5G56450;N_gene	1	Mitochondrial substrate carrier family protein [TAIR10] CDS gene_syn MCD7.21, MCD7_21 go_component mitochondrial inner membrane
Chr5	gene	22870326	22870817	-	ID=AT5G56480;Note=protein_coding_gene;Name=AT5G56480	AT5G56480;N_gene	1	Bifunctional inhibitor/lipid-transfer protein/seed storage 2S albumin superfamily protein [TAIR10] CDS gene_syn MCD7.25, MCD7_25 go_component endomembrane system|GO:0012505||IEA go_process lipid transport
Chr5	gene	22873791	22877402	+	ID=AT5G56500;Note=protein_coding_gene;Name=AT5G56500	AT5G56500;N_gene	3	TCP-1/cpn60 chaperonin family protein [TAIR10] CDS gene_syn MCD7.27, MCD7_27 go_component chloroplast
Chr5	gene	22899724	22901985	+	ID=AT5G56560;Note=protein_coding_gene;Name=AT5G56560	AT5G56560;N_gene	1	FBD, F-box and Leucine Rich Repeat domains containing protein
Chr5	gene	22902736	22904596	+	ID=AT5G56570;Note=protein_coding_gene;Name=AT5G56570	AT5G56570;N_gene	2	Leucine-rich repeat (LRR) family protein [TAIR10] CDS gene_syn MIK19.1, MIK19_1 go_component mitochondrion
Chr5	gene	22904689	22906661	-	ID=AT5G56580;Note=protein_coding_gene;Name=AT5G56580	AT5G56580;N_gene	2	MAP kinase kinase 6 ANQ1, ARABIDOPSIS NQK1, ARABIDOPSIS THALIANA MAP KINASE KINASE 6, ATMKK6, MAP kinase kinase 6, MIK19.2
Chr5	gene	22907319	22909559	+	ID=AT5G56590;Note=protein_coding_gene;Name=AT5G56590	AT5G56590;N_gene	2	O-Glycosyl hydrolases family 17 protein [TAIR10] CDS gene_syn MIK19.3, MIK19_3 go_component plasma membrane|GO:0005886|17644812|IDA go_component plant-type cell wall|GO:0009505|17526915|IDA go_component anchored to plasma membrane|GO:0046658|14517339|IDA go_process carbohydrate metabolic process
Chr5	gene	22909685	22910821	-	ID=AT5G56600;Note=protein_coding_gene;Name=AT5G56600	AT5G56600;N_gene	1	profilin [TAIR10] CDS gene_syn MIK19.4, MIK19_4, PFN3, PRF3, PROFILIN, PROFILIN 3, profilin 3 gene PRF3 function Encodes profilin3, a low-molecular weight, actin monomer-binding protein that regulates the organization of actin cytoskeleton. Originally known as profilin5, and later named profilin3. Expressed in vegetative organs. go_process cytoskeleton organization
Chr5	gene	22916710	22918338	+	ID=AT5G56610;Note=protein_coding_gene;Name=AT5G56610	AT5G56610;N_gene	1	Phosphotyrosine protein phosphatases superfamily protein [TAIR10] CDS gene_syn MIK19.6 protein tyrosine/serine/threonine phosphatase activity
Chr5	gene	22918521	22921139	-	ID=AT5G56620;Note=protein_coding_gene;Name=AT5G56620	AT5G56620;N_gene	5	NAC domain containing protein 99 DNA binding protein
Chr5	gene	22927329	22929643	-	ID=AT5G56640;Note=protein_coding_gene;Name=AT5G56640	AT5G56640;N_gene	7	myo-inositol oxygenase 5 [TAIR10] CDS gene_syn MIK19.9, MIK19_9, MIOX5, myo-inositol oxygenase 5 gene MIOX5 function Myo-Inositol Oxygenase gene family go_component cytoplasm|GO:0005737||IEA go_function iron ion binding|GO:0005506||IEA go_function inositol oxygenase activity
Chr5	gene	22930825	22932778	+	ID=AT5G56650;Note=protein_coding_gene;Name=AT5G56650	AT5G56650;N_gene	3	IAA-leucine resistant (ILR)-like 1 [TAIR10] CDS gene_syn IAA-leucine resistant (ILR)-like 1, ILL1, MIK19.10, MIK19_10 gene ILL1 function encodes a protein similar to IAA conjugate hydrolases. Enzyme assays with purified GST-tagged protein shows some activity in vitro but too low to be physiologically significant. go_component endomembrane system
Chr5	gene	22933267	22935316	+	ID=AT5G56660;Note=protein_coding_gene;Name=AT5G56660	AT5G56660;N_gene	3	IAA-leucine resistant (ILR)-like 2 [TAIR10] CDS gene_syn IAA-leucine resistant (ILR)-like 2, ILL2, MIK19.11, MIK19_11 gene ILL2 function encodes IAA-amino acid hydrolase that has a broad range of substrate specificity. It is most active on IAA-Ala among the IAA-conjugate hydrolases tested. go_component endomembrane system
Chr5	gene	22936543	22939036	+	ID=AT5G56680;Note=protein_coding_gene;Name=AT5G56680	AT5G56680;N_gene	4	Class II aminoacyl-tRNA and biotin synthetases superfamily protein [TAIR10] CDS gene_syn EMB2755, EMBRYO DEFECTIVE 2755, MIK19.13, MIK19_13, SYNC1, SYNC1 ARATH gene SYNC1 function Encodes a putative cytosolic asparaginyl-tRNA synthetase. go_process response to cadmium ion
Chr5	gene	22939723	22941099	+	ID=AT5G56690;Note=protein_coding_gene;Name=AT5G56690	AT5G56690;N_gene	1	F-box and Leucine Rich Repeat domains containing protein [TAIR10] CDS gene_syn MIK19.14
Chr5	gene	22943831	22944971	-	ID=AT5G56710;Note=protein_coding_gene;Name=AT5G56710	AT5G56710;N_gene	1	Ribosomal protein L31e family protein [TAIR10] CDS gene_syn MIK19.16, MIK19_16 go_process translation
Chr5	gene	22946906	22952576	-	ID=AT5G56730;Note=protein_coding_gene;Name=AT5G56730	AT5G56730;N_gene	3	Insulinase (Peptidase family M16) protein [TAIR10] CDS gene_syn MIK19.18, MIK19_18 go_component chloroplast
Chr5	gene	22952796	22955664	-	ID=AT5G56740;Note=protein_coding_gene;Name=AT5G56740	AT5G56740;N_gene	2	histone acetyltransferase of the GNAT family 2 CDS gene_syn HAC07, HAC7, HAG02, HAG2, MIK19.19, MIK19_19 HAG2 function Encodes an enzyme with histone acetyltransferase activity. Histone H4 is the primary substrate for the enzyme. go_process chromatin silencing at telomere
Chr5	gene	22957877	22960916	+	ID=AT5G56750;Note=protein_coding_gene;Name=AT5G56750	AT5G56750;N_gene	7	N-MYC downregulated-like 1 [TAIR10] CDS gene_syn MIK19.22, MIK19_22, N-MYC downregulated-like 1, NDL1 gene NDL1 go_component cellular_component|GO:0005575||ND go_process cell differentiation|GO:0030154||ISS go_process auxin transport|GO:0060918|19948787|IMP go_function molecular_function|GO:0003674||ND product N-MYC downregulated-like 1 note N-MYC downregulated-like 1 (NDL1); CONTAINS InterPro DO…
Chr5	gene	22964265	22966241	-	ID=AT5G56780;Note=protein_coding_gene;Name=AT5G56780	AT5G56780;N_gene	1	effector of transcription2 [TAIR10] CDS gene_syn ARABIDOPSIS EFFECTOR OF TRANSCRIPTION2, ATET2, ET2, MIK19.25
Chr5	gene	22967939	22971536	+	ID=AT5G56790;Note=protein_coding_gene;Name=AT5G56790	AT5G56790;N_gene	2	Protein kinase superfamily protein [TAIR10] CDS gene_syn MIK19.26
Chr5	gene	22972989	22974308	+	ID=AT5G56800;Note=protein_coding_gene;Name=AT5G56800	AT5G56800;N_gene	2	Protein with RNI-like/FBD-like domains [TAIR10] CDS gene_syn MIK19.27
Chr5	gene	22974520	22975992	+	ID=AT5G56810;Note=protein_coding_gene;Name=AT5G56810	AT5G56810;N_gene	3	F-box/RNI-like/FBD-like domains-containing protein [TAIR10] CDS gene_syn MIK19.28
Chr5	gene	22976334	22977838	+	ID=AT5G56820;Note=protein_coding_gene;Name=AT5G56820	AT5G56820;N_gene	1	F-box/RNI-like/FBD-like domains-containing protein [TAIR10] CDS gene_syn MIK19.29
Chr5	gene	22980693	22982342	+	ID=AT5G56840;Note=protein_coding_gene;Name=AT5G56840	AT5G56840;N_gene	3	myb-like transcription factor family protein MIK19.31
Chr5	gene	22985193	22988013	-	ID=AT5G56850;Note=protein_coding_gene;Name=AT5G56850	AT5G56850;N_gene	1	hypothetical protein
Chr5	gene	23004196	23008649	+	ID=AT5G56870;Note=protein_coding_gene;Name=AT5G56870	AT5G56870;N_gene	4	beta-galactosidase 4 [TAIR10] CDS gene_syn BGAL4, MPI10.3, MPI10_3, beta-galactosidase 4 gene BGAL4 go_component endomembrane system|GO:0012505||IEA go_process carbohydrate metabolic process|GO:0005975||IEA go_process lactose catabolic process
Chr5	gene	23009098	23009709	-	ID=AT5G56880;Note=protein_coding_gene;Name=AT5G56880	AT5G56880;N_gene	1	hypothetical protein [TAIR10] CDS gene_syn MPI10.4
Chr5	gene	23010523	23015671	-	ID=AT5G56890;Note=protein_coding_gene;Name=AT5G56890	AT5G56890;N_gene	5	protein serine/threonine kinase activity
Chr5	gene	23019326	23022670	-	ID=AT5G56900;Note=protein_coding_gene;Name=AT5G56900	AT5G56900;N_gene	2	CwfJ-like family protein / zinc finger (CCCH-type) family protein [TAIR10] CDS gene_syn MHM17.1, MHM17_1 go_function nucleic acid binding
Chr5	gene	23022922	23024205	+	ID=AT5G56910;Note=protein_coding_gene;Name=AT5G56910	AT5G56910;N_gene	2	Proteinase inhibitor I25, cystatin, conserved region [TAIR10] CDS gene_syn MHM17.2, MHM17_2 go_process biological_process|GO:0008150||ND product Proteinase inhibitor I25, cystatin, conserved region note Proteinase inhibitor I25, cystatin, conserved region
Chr5	gene	23024896	23025915	+	ID=AT5G56920;Note=protein_coding_gene;Name=AT5G56920	AT5G56920;N_gene	1	Cystatin/monellin superfamily protein [TAIR10] CDS gene_syn MHM17.3
Chr5	gene	23027892	23030565	-	ID=AT5G56930;Note=protein_coding_gene;Name=AT5G56930	AT5G56930;N_gene	3	CCCH-type zinc finger family protein [TAIR10] CDS gene_syn MHM17.4, MHM17_4, emb1789, embryo defective 1789 gene emb1789, go_function nucleic acid binding
Chr5	gene	23032449	23035661	+	ID=AT5G56950;Note=protein_coding_gene;Name=AT5G56950	AT5G56950;N_gene	1	nucleosome assembly protein 1;3 [TAIR10] CDS gene_syn MHM17.6, MHM17_6, NAP1;3, NFA03, NFA3, NUCLEOSOME/CHROMATIN ASSEMBLY FACTOR GROUP A 03, Encodes a member of a small gene family of proteins with similarity to nucleosome assembly proteins.May function in nucleotide excision repair. Loss of function mutations have no obvious visible phenotypes but do seem to affect transcription of NER related …
Chr5	gene	23038703	23041174	-	ID=AT5G56960;Note=protein_coding_gene;Name=AT5G56960	AT5G56960;N_gene	2	basic helix-loop-helix (bHLH) DNA-binding family protein, sequence-specific DNA binding transcription factor activity; INVOLVED IN: response to chitin, regulation of transcription; LOCATED IN: nucleus;
Chr5	gene	23044944	23048268	-	ID=AT5G56970;Note=protein_coding_gene;Name=AT5G56970	AT5G56970;N_gene	3	cytokinin oxidase 3
Chr5	gene	23054771	23054844	-	ID=AT5G56975;Note=tRNA;Name=AT5G56975	AT5G56975;N_gene	1	tRNA gene_syn 67873.TRNA-VAL-1 go_component cellular_component|GO:0005575||ND go_process translational elongation
Chr5	gene	23056080	23057742	-	ID=AT5G56980;Note=protein_coding_gene;Name=AT5G56980	AT5G56980;N_gene	7	cotton fibre protein [TAIR10] CDS gene_syn MHM17.10, MHM17_10 go_component endomembrane system
Chr5	gene	23068037	23070412	+	ID=AT5G57010;Note=protein_coding_gene;Name=AT5G57010	AT5G57010;N_gene	1	calmodulin-binding family protein [TAIR10] CDS gene_syn MHM17.13
Chr5	gene	23071097	23074843	+	ID=AT5G57015;Note=protein_coding_gene;Name=AT5G57015	AT5G57015;N_gene	5	protein serine/threonine kinase activity
Chr5	gene	23087235	23089627	+	ID=AT5G57050;Note=protein_coding_gene;Name=AT5G57050	AT5G57050;N_gene	8	ABI2
Chr5	gene	23096174	23098451	+	ID=AT5G57070;Note=protein_coding_gene;Name=AT5G57070	AT5G57070;N_gene	2	hydroxyproline-rich glycoprotein family protein [TAIR10] CDS gene_syn MUL3.1
Chr5	gene	23100693	23104735	+	ID=AT5G57090;Note=protein_coding_gene;Name=AT5G57090	AT5G57090;N_gene	5	Auxin efflux carrier family protein [TAIR10] CDS gene_syn AGR, AGR1, AGRAVITROPIC ROOT, AGRAVITROPIC ROOT 1, ARABIDOPSIS THALIANA PIN-FORMED 2, ATPIN2, AUXIN TRANSPORT PROTEIN EIR1, EIR1, ETHYLENE INSENSITIVE ROOT 1, MUL3.3, MUL3_3, PIN-FORMED 2, PIN2, POLAR-AUXIN-TRANSPORT EFFLUX COMPONENT AGRAVITROPIC 1, WAV6, WAVY ROOTS 6 gene EIR1 function Encodes an auxin efflux carrier that is similar to ba…
Chr5	gene	23106302	23108795	-	ID=AT5G57100;Note=protein_coding_gene;Name=AT5G57100	AT5G57100;N_gene	4	Nucleotide/sugar transporter family protein
Chr5	gene	23109438	23117563	-	ID=AT5G57110;Note=protein_coding_gene;Name=AT5G57110	AT5G57110;N_gene	4	autoinhibited Ca2+ -ATPase, isoform 8
Chr5	mRNA_TE_gene	23135525	23139406	-	ID=AT5G57126.1;Parent=AT5G57126;Name=AT5G57126.1;Index=1	AT5G57126.1_mRNA_TE_gene	4
Chr5	gene	23144980	23149568	+	ID=AT5G57130;Note=protein_coding_gene;Name=AT5G57130	AT5G57130;N_gene	5	Clp amino terminal domain-containing protein [TAIR10] CDS gene_syn MUL3.8, MUL3_8 go_process protein metabolic process
Chr5	gene	23152174	23155066	+	ID=AT5G57150;Note=protein_coding_gene;Name=AT5G57150	AT5G57150;N_gene	3	basic helix-loop-helix (bHLH) DNA-binding superfamily protein [TAIR10] CDS gene_syn MUL3.10, go_process regulation of transcription|GO:0045449|11118137|TAS go_function DNA binding
Chr5	gene	23154965	23161746	-	ID=AT5G57160;Note=protein_coding_gene;Name=AT5G57160	AT5G57160;N_gene	3	DNA ligase IV [TAIR10] CDS gene_syn ATLIG4, DNA LIGASE IV, LIG4 gene ATLIG4 function Encodes the Arabidopsis orthologue of the yeast and mammalian DNA ligase IV. Involved in the repair of DNA damage but, unlike in yeast, not required for T-DNA integration. Interacts with the Arabidopsis homologue of XRCC4. go_component intracellular|GO:0005622||IEA go_process double-strand break repair|GO:0006302…
Chr5	gene	23167842	23170999	+	ID=AT5G57180;Note=protein_coding_gene;Name=AT5G57180	AT5G57180;N_gene	2	chloroplast import apparatus 2
Chr5	gene	23177696	23180601	+	ID=AT5G57200;Note=protein_coding_gene;Name=AT5G57200	AT5G57200;N_gene	4	ENTH/ANTH/VHS superfamily protein [TAIR10] CDS gene_syn MJB24.1, MJB24_1 go_component clathrin coat|GO:0030118||IEA go_process N-terminal protein myristoylation
Chr5	gene	23180833	23183811	-	ID=AT5G57210;Note=protein_coding_gene;Name=AT5G57210	AT5G57210;N_gene	1	Ypt/Rab-GAP domain of gyp1p superfamily protein
Chr5	gene	23189994	23191617	+	ID=AT5G57230;Note=protein_coding_gene;Name=AT5G57230	AT5G57230;N_gene	7	Thioredoxin superfamily protein
Chr5	gene	23193163	23195476	+	ID=AT5G57240;Note=protein_coding_gene;Name=AT5G57240	AT5G57240;N_gene	3	OSBP(oxysterol binding protein)-related protein 4C
Chr5	gene	23194833	23198524	-	ID=AT5G57250;Note=protein_coding_gene;Name=AT5G57250	AT5G57250;N_gene	2	Pentatricopeptide repeat (PPR) superfamily protein [TAIR10] CDS gene_syn MJB24.6
Chr5	gene	23198637	23200318	-	ID=AT5G57260;Note=protein_coding_gene;Name=AT5G57260	AT5G57260;N_gene	1	cytochrome P450, family 71, subfamily B, polypeptide 10 [TAIR10] CDS gene_syn cytochrome P450, family 71, subfamily B, polypeptide 10, AT5G57250, CYP71B10, MJB24.7, MJB24_7 gene CYP71B10 function putative cytochrome P450 go_process oxidation reduction
Chr5	gene	23200614	23203792	-	ID=AT5G57270;Note=protein_coding_gene;Name=AT5G57270	AT5G57270;N_gene	1	Core-2/I-branching beta-1,6-N-acetylglucosaminyltransferase family protein
Chr5	gene	23206802	23207926	-	ID=AT5G57290;Note=protein_coding_gene;Name=AT5G57290	AT5G57290;N_gene	1	60S acidic ribosomal protein family [TAIR10] CDS gene_syn MJB24.10, MJB24_10 go_process translational elongation
Chr5	gene	23208477	23211139	-	ID=AT5G57300;Note=protein_coding_gene;Name=AT5G57300	AT5G57300;N_gene	2	S-adenosyl-L-methionine-dependent methyltransferases superfamily protein [TAIR10] CDS gene_syn MJB24.11, MJB24_11 go_function methyltransferase activity
Chr5	gene	23212690	23217549	+	ID=AT5G57320;Note=protein_coding_gene;Name=AT5G57320	AT5G57320;N_gene	2	villin, putative [TAIR10] CDS gene_syn MJB24.13, MJB24_13 go_process cytoskeleton organization|GO:0005575||ND go_process cytoskeleton organization| FUNCTIONS IN: actin binding; INVOLVED IN: cytoskeleton organization; LOCATED IN: cellular_component unknown
Chr5	gene	23226086	23229282	+	ID=AT5G57340;Note=protein_coding_gene;Name=AT5G57340	AT5G57340;N_gene	1	ras guanine nucleotide exchange factor Q-like protein, putative [TAIR10] CDS gene_syn MJB24.15
Chr5	gene	23229407	23230638	-	ID=AT5G57345;Note=protein_coding_gene;Name=AT5G57345	AT5G57345;N_gene	1	transmembrane protein, putative
Chr5	gene	23230879	23236572	-	ID=AT5G57350;Note=protein_coding_gene;Name=AT5G57350	AT5G57350;N_gene	9	H(+)-ATPase 3
Chr5	gene	23241427	23244590	+	ID=AT5G57360;Note=protein_coding_gene;Name=AT5G57360	AT5G57360;N_gene	2	Galactose oxidase/kelch repeat superfamily protein [TAIR10] CDS gene_syn ADAGIO 1, ADO1, FKF1-LIKE PROTEIN 2, FKL2, LKP1, LOV KELCH PROTEIN 1, MSF19.2, MSF19_2, ZEITLUPE, ZTL gene ZTL function Encodes clock-associated PAS protein ZTL; Also known as FKF1-like protein 2 or ADAGIO1(ADO1). A protein containing a PAS domain ZTL contributes to the plant fitness (carbon fixation, biomass) by influencing…
