# Supplementary material for: Components of the ribosome biogenesis pathway underlie establishment of telomere length set point in Arabidopsis
Source: Nat Commun. 2019 Dec 2;10:5479. doi: 10.1038/s41467-019-13448-z (PMC6889149; doi:10.1038/s41467-019-13448-z)
Supplement: Supplementary file 7 — Supplementary Data 4 [file 41467_2019_13448_MOESM7_ESM.xls]

## Sheet: Sf2 private expression genes
# Supplementary Data 4 for Abdulkina et al. 'Components of the ribosome biogenesis pathway underlie establishment of telomere length set point in Arabidopsis'.
# List of Chr 5 QTL candidate genes with unique expression pattern in Sf-2 ecotype.
gene	chr	tair.version	type	start	end	unk	strand	unk2	info	n.privateSf2	t.test_pvalue	percentile	t.test_qvalue	priv.cat
AT5G55250	Chr5	TAIR10	gene	22407473	22410944	.	-	.	ID=AT5G55250;Note=protein_coding_gene;Name=AT5G55250	9	2.58e-07	0	5.23e-05	sf2private
AT5G55310	Chr5	TAIR10	gene	22430176	22435076	.	-	.	ID=AT5G55310;Note=protein_coding_gene;Name=AT5G55310	1	4.32e-05	17	0.00876684	sf2private
AT5G55540	Chr5	TAIR10	gene	22496196	22500543	.	-	.	ID=AT5G55540;Note=protein_coding_gene;Name=AT5G55540	1	6.49e-08	17	1.32e-05	sf2private
AT5G55840	Chr5	TAIR10	gene	22598038	22602566	.	+	.	ID=AT5G55840;Note=protein_coding_gene;Name=AT5G55840	2	5.43e-09	0	1.1e-06	sf2private
AT5G55920	Chr5	TAIR10	gene	22645483	22649447	.	-	.	ID=AT5G55920;Note=protein_coding_gene;Name=AT5G55920	1	9.92e-05	16	0.0201281	sf2private
AT5G55940	Chr5	TAIR10	gene	22655998	22658048	.	-	.	ID=AT5G55940;Note=protein_coding_gene;Name=AT5G55940	1	4.27e-06	16	0.000867243	sf2private
AT5G56020	Chr5	TAIR10	gene	22684405	22686369	.	+	.	ID=AT5G56020;Note=protein_coding_gene;Name=AT5G56020	1	4.9e-08	17	9.95e-06	sf2private
AT5G56280	Chr5	TAIR10	gene	22783384	22785577	.	-	.	ID=AT5G56280;Note=protein_coding_gene;Name=AT5G56280	2	6.28e-06	0	0.00127568	sf2private
AT5G56290	Chr5	TAIR10	gene	22786506	22792161	.	+	.	ID=AT5G56290;Note=protein_coding_gene;Name=AT5G56290	3	7.84e-05	2	0.0159116	sf2private
AT5G56420	Chr5	TAIR10	gene	22850584	22852740	.	-	.	ID=AT5G56420;Note=protein_coding_gene;Name=AT5G56420	1	2.54e-05	2	0.00516438	sf2private
AT5G56450	Chr5	TAIR10	gene	22858509	22860062	.	-	.	ID=AT5G56450;Note=protein_coding_gene;Name=AT5G56450	1	4.53e-09	0	9.19e-07	sf2private
AT5G56580	Chr5	TAIR10	gene	22904689	22906661	.	-	.	ID=AT5G56580;Note=protein_coding_gene;Name=AT5G56580	2	1.45e-06	0	0.000293522	sf2private
AT5G56600	Chr5	TAIR10	gene	22909685	22910821	.	-	.	ID=AT5G56600;Note=protein_coding_gene;Name=AT5G56600	1	4.95e-08	0	1e-05	sf2private
AT5G56610	Chr5	TAIR10	gene	22916710	22918338	.	+	.	ID=AT5G56610;Note=protein_coding_gene;Name=AT5G56610	1	0.00012788	16	0.0259596	sf2private
AT5G56620	Chr5	TAIR10	gene	22918521	22921139	.	-	.	ID=AT5G56620;Note=protein_coding_gene;Name=AT5G56620	5	8.72e-06	16	0.00176956	sf2private
AT5G56660	Chr5	TAIR10	gene	22933267	22935316	.	+	.	ID=AT5G56660;Note=protein_coding_gene;Name=AT5G56660	3	1.21e-07	0	2.45e-05	sf2private
AT5G56730	Chr5	TAIR10	gene	22946906	22952576	.	-	.	ID=AT5G56730;Note=protein_coding_gene;Name=AT5G56730	3	1.96e-05	2	0.00398117	sf2private
AT5G56740	Chr5	TAIR10	gene	22952796	22955664	.	-	.	ID=AT5G56740;Note=protein_coding_gene;Name=AT5G56740	2	3.35e-08	0	6.8e-06	sf2private
AT5G56840	Chr5	TAIR10	gene	22980693	22982342	.	+	.	ID=AT5G56840;Note=protein_coding_gene;Name=AT5G56840	3	3.99e-08	0	8.09e-06	sf2private
AT5G56870	Chr5	TAIR10	gene	23004196	23008649	.	+	.	ID=AT5G56870;Note=protein_coding_gene;Name=AT5G56870	4	0.000106458	0	0.0216109	sf2private
AT5G56890	Chr5	TAIR10	gene	23010523	23015671	.	-	.	ID=AT5G56890;Note=protein_coding_gene;Name=AT5G56890	5	8.14e-08	18	1.65e-05	sf2private
AT5G56900	Chr5	TAIR10	gene	23019326	23022670	.	-	.	ID=AT5G56900;Note=protein_coding_gene;Name=AT5G56900	2	2.21e-06	0	0.000448607	sf2private
AT5G56950	Chr5	TAIR10	gene	23032449	23035661	.	+	.	ID=AT5G56950;Note=protein_coding_gene;Name=AT5G56950	1	3.09e-06	16	0.000628157	sf2private
AT5G56970	Chr5	TAIR10	gene	23044944	23048268	.	-	.	ID=AT5G56970;Note=protein_coding_gene;Name=AT5G56970	3	7.97e-05	0	0.0161884	sf2private
AT5G57015	Chr5	TAIR10	gene	23071097	23074843	.	+	.	ID=AT5G57015;Note=protein_coding_gene;Name=AT5G57015	5	5.22e-06	17	0.00105928	sf2private
AT5G57050	Chr5	TAIR10	gene	23087235	23089627	.	+	.	ID=AT5G57050;Note=protein_coding_gene;Name=AT5G57050	8	4.23e-05	16	0.00859124	sf2private
AT5G57070	Chr5	TAIR10	gene	23096174	23098451	.	+	.	ID=AT5G57070;Note=protein_coding_gene;Name=AT5G57070	2	7.96e-09	18	1.62e-06	sf2private
AT5G57150	Chr5	TAIR10	gene	23152174	23155066	.	+	.	ID=AT5G57150;Note=protein_coding_gene;Name=AT5G57150	3	8.23e-07	0	0.00016701	sf2private
AT5G57160	Chr5	TAIR10	gene	23154965	23161746	.	-	.	ID=AT5G57160;Note=protein_coding_gene;Name=AT5G57160	3	7.21e-19	18	1.46e-16	sf2private
AT5G57240	Chr5	TAIR10	gene	23193163	23195476	.	+	.	ID=AT5G57240;Note=protein_coding_gene;Name=AT5G57240	3	1.09e-05	0	0.00221122	sf2private
AT5G57290	Chr5	TAIR10	gene	23206802	23207926	.	-	.	ID=AT5G57290;Note=protein_coding_gene;Name=AT5G57290	1	2.04e-05	17	0.00413609	sf2private
AT5G57300	Chr5	TAIR10	gene	23208477	23211139	.	-	.	ID=AT5G57300;Note=protein_coding_gene;Name=AT5G57300	2	2.96e-05	2	0.00601557	sf2private
AT5G57350	Chr5	TAIR10	gene	23230879	23236572	.	-	.	ID=AT5G57350;Note=protein_coding_gene;Name=AT5G57350	9	1.42e-06	0	0.000287264	sf2private
