# Supplementary material for: Components of the ribosome biogenesis pathway underlie establishment of telomere length set point in Arabidopsis
Source: Nat Commun. 2019 Dec 2;10:5479. doi: 10.1038/s41467-019-13448-z (PMC6889149; doi:10.1038/s41467-019-13448-z)
Supplement: Supplementary file 8 — Supplementary Data 5 [file 41467_2019_13448_MOESM8_ESM.xls]

## Sheet: T-DNA mutant screen
# Supplementary Data 5 for Abdulkina et al. 'Components of the ribosome biogenesis pathway underlie establishment of telomere length set point in Arabidopsis'.
# Telomere length phenotypes of mutant plant lines with T-DNA insertions inside selected Chr 5 QTL interval genes.
Gene	T-DNA line	mean TRF*	Annotation
At5g55540	SALK_065854	2807	tornado 1 [TAIR10] CDS gene_syn LOP1, LOPPED 1, MTE17.26, MTE17_26, TORNADO 1, TRN1 gene TRN1 function Encodes a large plant-specific protein of unknown function, with conserved domains also found in a variety of signaling proteins, In trn mutants, the leaf venation network had a severely reduced complexity: incomplete loops, no tertiary or quaternary veins, and vascular islands. The leaf laminas…
		3078
At5g55550	GABI_462A04	2730	RNA-binding (RRM/RBD/RNP motifs) family protein
		2592
At5g55856	SAIL_633_E01	2732	Ubiquitin-like superfamily protein
		2587
At5g55920	SALK_129648	1916	S-adenosyl-L-methionine-dependent methyltransferases superfamily protein [TAIR10] CDS gene_syn OLI2, OLIGOCELLULA 2 gene OLI2 function Encodes a homolog of the S. cerevisiae Nop2 that is involved in ribosome biogenesis and plays a role on organ size control by promoting cell proliferation and preventing compensation in normal leaf development. go_function RNA binding|GO:0003723|
		2069
		1748
At5g56040	SALK_052069	2747	Leucine-rich receptor-like protein kinase family protein [TAIR10] CDS gene_syn MDA7.8
		2456
At5g56120	SALK_085970	2783	RNA polymerase II elongation factor [TAIR10] CDS gene_syn MDA7.18
		2549
At5g56130	SALK_100012	2521	gene TEX1 function Encodes a component of the putative Arabidopsis THO/TREX complex. THO/TREX complexes in animals have been implicated in the transport of mRNA precursors. Mutants of THO3/TEX1, THO1, THO6 accumulate reduced amount of small interfering (si)RNA, suggesting a role of the putative Arabidopsis THO/TREX in siRNA biosynthesis
		2994
At5g56220	SALK_114218	3056	P-loop containing nucleoside triphosphate hydrolases superfamily protein [TAIR10] CDS gene_syn K24C1.3, ucleoside-triphosphatase activity, nucleotide binding, ATP binding; INVOLVED IN: apoptosis; LOCATED IN: chloroplast
		2948
At5g56270	GABI_024B05	2427	ATWRKY2, WRKY DNA-binding protein 2
		2573
At5g56280	SALK_052674	2838	COP9 signalosome subunit 6A [TAIR10] CDS gene_syn COP9 signalosome subunit 6A, CSN6A, MXK23.2, MXK23_2 gene CSN6A function one of two genes encoding subunit 6 of COP9 signalosome complex. Protein contains a MPR1p and PAD1p N-terminal (MPN) domain at the N-terminal region and belongs to the Mov34 superfamily. Mutant and antisense expression result in a number of developmental defects and in ubiqui…
		2928
At5g56620	SALK_056699	2866	NAC domain containing protein 99 DNA binding protein
		3029
At5g56740	SALK_051832	2668	histone acetyltransferase of the GNAT family 2 CDS gene_syn HAC07, HAC7, HAG02, HAG2, MIK19.19, MIK19_19 HAG2 function Encodes an enzyme with histone acetyltransferase activity. Histone H4 is the primary substrate for the enzyme. go_process chromatin silencing at telomere
		2806
		2739
At5g56750	SALK_027474	2913	N-MYC downregulated-like 1 [TAIR10] CDS gene_syn MIK19.22, MIK19_22, N-MYC downregulated-like 1, NDL1 gene NDL1 go_component cellular_component|GO:0005575||ND go_process cell differentiation|GO:0030154||ISS go_process auxin transport|GO:0060918|19948787|IMP go_function molecular_function|GO:0003674||ND product N-MYC downregulated-like 1 note N-MYC downregulated-like 1 (NDL1); CONTAINS InterPro DO…
		2989
At5g56840	SAIL_1235_B09	2803	myb-like transcription factor family protein MIK19.31
		2706
		2688
		2623
At5g56900	SAIL_251_C03	2684	CwfJ-like family protein / zinc finger (CCCH-type) family protein [TAIR10] CDS gene_syn MHM17.1, MHM17_1 go_function nucleic acid binding
		2964
At5g56950	SALK_131746	3039	nucleosome assembly protein 1;3 [TAIR10] CDS gene_syn MHM17.6, MHM17_6, NAP1;3, NFA03, NFA3, NUCLEOSOME/CHROMATIN ASSEMBLY FACTOR GROUP A 03, Encodes a member of a small gene family of proteins with similarity to nucleosome assembly proteins.May function in nucleotide excision repair. Loss of function mutations have no obvious visible phenotypes but do seem to affect transcription of NER related …
		2775
At5g56960	SAIL_330_F04	2843	basic helix-loop-helix (bHLH) DNA-binding family protein, sequence-specific DNA binding transcription factor activity; INVOLVED IN: response to chitin, regulation of transcription; LOCATED IN: nucleus;
		2952
At5g57015	SALK_066803	3111	protein serine/threonine kinase activity
		3166
		3222
		2853
		2875
		3201
		3145
		3096
At5g57050	SAIL_547_C10	2612	ABI2
		2944
At5g57150	SALK_016841	2750	basic helix-loop-helix (bHLH) DNA-binding superfamily protein [TAIR10] CDS gene_syn MUL3.10, go_process regulation of transcription|GO:0045449|11118137|TAS go_function DNA binding
		2877
Col-0	wild type	2848
		2680
		2693
		2739
		2731
		2573
		2637
		2547
		2874
		2889
		* Telomere length in individual T-DNA mutant plants
