# Supplementary material for: Components of the ribosome biogenesis pathway underlie establishment of telomere length set point in Arabidopsis
Source: Nat Commun. 2019 Dec 2;10:5479. doi: 10.1038/s41467-019-13448-z (PMC6889149; doi:10.1038/s41467-019-13448-z)
Supplement: Supplementary file 9 — Supplementary Data 6 [file 41467_2019_13448_MOESM9_ESM.xls]

## Sheet: Sheet1
# Supplementary Data 6 for Abdulkina et al. 'Components of the ribosome biogenesis pathway underlie establishment of telomere length set point in Arabidopsis'.
# Nucleotide sequence polymorphism in the NOP2A gene in Col-0 and Sf-2 parents.
		Col-0	Position at Col-0	Sf-2			Col-0	Position at Col-0	Sf-2			Col-0	Position at Col-0	Sf-2
		A	-59	T			deletion	+34	G			C	9	T
		G	-70	C			C	+134	deletion			C	99	T
		G	-73	C			C	+138	G			A	182	T
		deletion	(-84/-85)	GT			T	+142	C			T	204	A
		ATTATC	-(128-133)	deletion			G	+170	A			G	348	A
		T	-142	GT			ACC	+(181-183)	deletion			T	494	A
		C	-165	T			TCTTTT	+(217-222)	deletion			T	507	C
		GG	-171/-172	CA			AGAGAA	+(224-229)	deletion			c	622	t
		C	-175	T			A	+232	deletion			a	649	t
		T	-191	deletion			G	+240	A			g	773	a
		TTTATTA	-(199-206)	deletion			T	+282	A			a	793	deletion
	Region	ACG	-(208-210)	deletion		Region	deletion	+309	G		Coding region	g	799	t
	upsream of	C	-414	A		downstream of	T	+335	deletion		Capital - Exon	g	823	t
	translation	AA	-470/-471	CC		translation	T	+337	G		Lower - intron	gg	832/833	ta
	start codon	A	-472	deletion		stop codon	T	+339	G			t	843	g
	(-1064 to -1)	T	-506	C		(+1 to +1209)	AC	+353/+354	CT			T	879	G
		A	-541	GT			C	+359	A			T	888	C
		G	-588	T			deletion	+361	G			G	939	G
		C	-597	T			T	+362	A			T	1106	G
		C	-733	A			T	+364	G			C	1157	T
		G	-758	A			CC	+369/+370	TT			A	1172	T
		G	-926	A			AA	+372/+373	CG			c	1195	t
		G	-940	A			C	+386	TT			a	1356	g
		A	-973	G			T	+402	A			G	1501	T
		deletion	-975	GGCTCTGT			C	+427	T			t	1549	g
		C	-989	A			A	+433	T			G	1616	A
		deletion	-1014	A			C	+442	deletion			t	1770	c
		G	-1026	A			A	+443	T			g	1783	a
		G	-1032	A			T	+446	C			C	1847	T
							T	+462	A			t	1933	deletion
							T	+465	A			tt	1934/1935	gg
							C	+470	T			t	1967	a
							C	+472	T			c	2171	t
												t	2267	deletion
												c	2560	a
												g	2587	t
												deletion	2727	c
												a	2731	t
												t	2734	c
												deletion	2765	t
												g	3068	t
												a	3072	c
												c	3080	t
												cacttg	3092-3097	deletion
												a	3118	c
												a	3139	t
												c	3143	g
												g	3148	c
												t	3155	a
												T	3219	G
												G	3222	T
												C	3433	G
												G	3450	A
												C	3457	T
												c	3507	t
												t	3536	c
												t	3549	a
												a	3551	g
												g	3571	a
												t	3573	a
												G	3627	C
