# Supplementary material for: Components of the ribosome biogenesis pathway underlie establishment of telomere length set point in Arabidopsis
Source: Nat Commun. 2019 Dec 2;10:5479. doi: 10.1038/s41467-019-13448-z (PMC6889149; doi:10.1038/s41467-019-13448-z)
Supplement: Supplementary file 10 — Supplementary Data 7 [file 41467_2019_13448_MOESM10_ESM.xls]

## Sheet: NOP2A expression in MAGIC paren
# Supplementary Data 7 for Abdulkina et al. 'Components of the ribosome biogenesis pathway underlie establishment of telomere length set point in Arabidopsis'.
# Summary of fold changes in NOP2A transcript level in the 18 MAGIC founder genotypes over Col-0 reference genotype.
MAGIC	Fold changes in NOP2A transcript level
	Average	STDEV	SEM	Biol. Replic 1	Biol. Replic 2	Biol. Replic 3	Biol. Replic 4	Biol. Replic 5	Biol. Replic 6
Col-0 (nop2a)	0.0233878	0.00761746	0.00439794	0.0295423	0.0257528	0.0148684
Col-0	1.01409	0.103866	0.0424033	1.08106	0.941228	0.925993	1.18496	1.02166	0.929648
Ws-0	0.285918	0.175375	0.101253	0.470519	0.265716	0.121518
Zu-0	0.380594	0.231073	0.13341	0.646572	0.265944	0.229267
Bur-0	0.609099	0.0770593	0.0444902	0.588825	0.694268	0.544203
Kn-0	0.709837	0.364683	0.182342	0.966467	0.436065	0.359224	1.07759
Wu-0	0.865376	0.277655	0.160304	1.05965	0.547366	0.989108
Can-0	0.915894	0.267217	0.154278	1.15132	0.970908	0.625451
Edi-0	0.925962	0.454711	0.262527	0.969238	0.45116	1.35749
Tsu-0	0.980237	0.396999	0.229208	1.41268	0.89575	0.632282
Rsch-4	1.37316	0.326402	0.188448	1.32422	1.07399	1.72127
Mt-0	1.42565	0.198066	0.114354	1.6276	1.23171	1.41762
Ler-0	1.69911	0.514237	0.296895	1.80046	1.14174	2.15513
Wil-2	1.72628	0.464488	0.268172	1.56939	2.2489	1.36056
Hi-0	1.78759	0.458005	0.264429	1.3539	1.74233	2.26655
No-0	2.4195	0.511239	0.295164	2.81474	1.84214	2.60163
Sf-2	2.23688	0.406605	0.181839	2.4924	2.66485	2.18265	2.24777	1.59672
Oy-0	2.28634	0.743315	0.429153	2.4413	1.47777	2.93997
Po-0	2.37142	0.729581	0.421224	2.3939	3.08949	1.63085
Ct-1	2.9367	0.735897	0.42487	2.72325	3.75573	2.33113
