# Supplementary material for: Components of the ribosome biogenesis pathway underlie establishment of telomere length set point in Arabidopsis
Source: Nat Commun. 2019 Dec 2;10:5479. doi: 10.1038/s41467-019-13448-z (PMC6889149; doi:10.1038/s41467-019-13448-z)
Supplement: Supplementary file 12 — Source Data [file 41467_2019_13448_MOESM12_ESM.xls]

## Sheet: Figure 1A
# Supplementary Data 8 for Abdulkina et al. 'Components of the ribosome biogenesis pathway underlie establishment of telomere length set point in Arabidopsis'.
# Source data files for Figures 1A, 2A, 3B, 3D, 4E and Supplementary Figures 2C, 5B, 5C.

## Sheet: Figure 2A
# Supplementary Data 7 for Abdulkina et al. 'Components of the ribosome biogenesis pathway underlie establishment of telomere length set point in Arabidopsis'.
# Source data files for Figures 1A, 2A, 3B, 3D, 4E and Supplementary Figures 2C, 5B, 5C.

## Sheet: Figure 3B
# Supplementary Data 7 for Abdulkina et al. 'Components of the ribosome biogenesis pathway underlie establishment of telomere length set point in Arabidopsis'.
# Source data files for Figures 1A, 2A, 3B, 3D, 4E and Supplementary Figures 2C, 5B, 5C.

## Sheet: Figure 3D
# Supplementary Data 7 for Abdulkina et al. 'Components of the ribosome biogenesis pathway underlie establishment of telomere length set point in Arabidopsis'.
# Source data files for Figures 1A, 2A, 3B, 3D, 4E and Supplementary Figures 2C, 5B, 5C.

## Sheet: Figure 4E
# Supplementary Data 7 for Abdulkina et al. 'Components of the ribosome biogenesis pathway underlie establishment of telomere length set point in Arabidopsis'.
# Source data files for Figures 1A, 2A, 3B, 3D, 4E and Supplementary Figures 2C, 5B, 5C.

## Sheet: Figure S2C
# Supplementary Data 7 for Abdulkina et al. 'Components of the ribosome biogenesis pathway underlie establishment of telomere length set point in Arabidopsis'.
# Source data files for Figures 1A, 2A, 3B, 3D, 4E and Supplementary Figures 2C, 5B, 5C.

## Sheet: Figure S5B
# Supplementary Data 7 for Abdulkina et al. 'Components of the ribosome biogenesis pathway underlie establishment of telomere length set point in Arabidopsis'.
# Source data files for Figures 1A, 2A, 3B, 3D, 4E and Supplementary Figures 2C, 5B, 5C.

## Sheet: Figure S5C
# Supplementary Data 8 for Abdulkina et al. 'Components of the ribosome biogenesis pathway underlie establishment of telomere length set point in Arabidopsis'.
# Source data files for Figures 1A, 2A, 3B, 3D, 4E and Supplementary Figures 2C, 5B, 5C.
